# Supplementary material for: Maternal immune activation does not affect maternal microchimeric cells
Source: Biol Open. 2024 Dec 23;13(12):bio061830. doi: 10.1242/bio.061830 (PMC11695574; doi:10.1242/bio.061830)
Supplement: Table S1. Total Cell Counts of Flow Cytometric Analysis. [file biolopen-13-061830-TableS1.csv]

Date	Dam	Injection	Organ	Live Cells	GFP(+) cells	Ratio	CD45(+) cells	Proportion of GFP(+)CD45(+) live cells
20230207	501	LPS	spleen	45759	28930	0.632225355	28060	0.969927411
20230207	501	LPS	thymus	57573	20482	0.355757039	20419	0.996924129
20230207	501	LPS	spleen	17828	9162	0.513910702	8930	0.974678018
20230207	501	LPS	thymus	638480	221195	0.346439982	219930	0.994281064
20230222	509	LPS	spleen	71121	0	0	0	0
20230222	509	LPS	thymus	55420	0	0	0	0
20230222	509	LPS	liver	50882	2	3.93E-05	2	1
20230222	509	LPS	spleen	105943	0	0	0	0
20230222	509	LPS	thymus	20975	0	0	0	0
20230222	509	LPS	liver	107480	1	9.30E-06	1	1
20230222	509	LPS	spleen	67901	0	0	0	0
20230222	509	LPS	thymus	75467	1	1.33E-05	1	1
20230222	509	LPS	liver	42415	1	2.36E-05	1	1
20230222	509	LPS	spleen	54929	0	0	0	0
20230222	509	LPS	thymus	28561	0	0	0	0
20230222	509	LPS	liver	61363	0	0	0	0
20230222	508	PBS	spleen	42259	1	2.37E-05	1	1
20230222	508	PBS	thymus	138370	1	7.23E-06	1	1
20230222	508	PBS	liver	57258	1	1.75E-05	2	2
20230222	508	PBS	spleen	28358	44	0.00155159	22	0.5
20230222	508	PBS	thymus	41533	0	0	0	0
20230222	508	PBS	liver	44639	3	6.72E-05	2	0.666666667
20230222	508	PBS	spleen	45054	1	2.22E-05	1	1
20230222	508	PBS	thymus	99461	1	1.01E-05	1	1
20230222	508	PBS	liver	54526	4	7.34E-05	4	1
20230222	508	PBS	spleen	24653	0	0	0	0
20230222	508	PBS	thymus	74235	5	6.74E-05	5	1
20230222	508	PBS	liver	33657	3	8.91E-05	3	1
20230222	508	PBS	spleen	27942	0	0	0	0
20230222	508	PBS	thymus	36729	1	2.72E-05	1	1
20230222	508	PBS	liver	48726	5	0.000102615	5	1
20230224	506	PBS	spleen	21,962	245	0.011155632	243	0.991836735
20230224	506	PBS	thymus	102317	5	4.89E-05	4	0.8
20230224	506	PBS	liver	37202	5	0.000134401	5	1
20230224	506	PBS	spleen	12392	0	0	0	0
20230224	506	PBS	thymus	24387	1	4.10E-05	1	1
20230224	506	PBS	liver	30078	2	6.65E-05	2	1
20230301	512	PBS	spleen	48670	3	6.16E-05	1	0.333333333
20230301	512	PBS	thymus	143638	2	1.39E-05	0	0
20230301	512	PBS	spleen	76543	0	0	0	0
20230301	512	PBS	thymus	112401	0	0	0	0
20230301	512	PBS	spleen	74606	1	1.34E-05	1	1
20230301	512	PBS	thymus	155781	0	0	0	0
20230301	512	PBS	spleen	72747	1	1.37E-05	0	0
20230301	512	PBS	thymus	155253	0	0	0	0
20230301	512	PBS	spleen	56259	0	0	0	0
20230301	512	PBS	thymus	65284	1	1.53E-05	0	0
20230301	512	PBS	spleen	61052	0	0	0	0
20230301	512	PBS	thymus	62824	1	1.59E-05	0	0
20230301	512	PBS	spleen	38612	0	0	0	0
20230301	512	PBS	thymus	60772	0	0	0	0
20230301	512	PBS	spleen	23717	0	0	0	0
20230301	512	PBS	thymus	61313	1	1.63E-05	0	0
20230330	517	LPS	spleen	76401	45	0.000588998	10	0.222222222
20230330	517	LPS	thymus	573	0	0	0	0
20230330	517	LPS	liver	78564	6	7.64E-05	4	0.666666667
20230401	514	LPS	spleen	34457	2	5.80E-05	0	0
20230401	514	LPS	thymus	43794	0	0	0	0
20230401	514	LPS	spleen	19311	2	0.000103568	0	0
20230401	514	LPS	thymus	18867	3	0.000159008	2	0.666666667
20230401	514	LPS	spleen	58651	1	1.71E-05	0	0
20230401	514	LPS	thymus	57482	3	5.22E-05	0	0
20230401	515	PBS	spleen	68507	1	1.46E-05	0	0
20230401	515	PBS	thymus	54970	0	0	0	0
20230401	515	PBS	spleen	71237	1	1.40E-05	0	0
20230401	515	PBS	thymus	57104	1	1.75E-05	0	0
20230401	518	LPS	spleen	80170	1	1.25E-05	0	0
20230401	518	LPS	thymus	84499	0	0	0	0
20230401	518	LPS	spleen	49820	0	0	0	0
20230401	518	LPS	thymus	19972	0	0	0	0
20230401	518	LPS	spleen	56439	0	0	0	0
20230401	518	LPS	thymus	10439	0	0	0	0
20230401	518	LPS	spleen	33723	1	2.97E-05	0	0
20230401	518	LPS	thymus	109083	32	0.000293355	32	1
20230408	525	LPS	spleen	82032	2	2.44E-05	2	1
20230408	525	LPS	thymus	47998	1	2.08E-05	1	1
20230408	525	LPS	spleen	70942	12	0.000169152	12	1
20230408	525	LPS	thymus	279842	2	7.15E-06	2	1
20230429	521	LPS	spleen	60652	7	0.000115413	7	1
20230429	521	LPS	thymus	14442	4	0.00027697	4	1
20230429	526	LPS	spleen	4341	1	0.000230362	1	1
20230429	526	LPS	thymus	282145	2	7.09E-06	2	1
20230429	526	LPS	spleen	11424	4	0.00035014	4	1
20230429	526	LPS	thymus	8886	6	0.000675219	6	1
20230429	526	LPS	spleen	28889	9	0.000311537	9	1
20230429	526	LPS	thymus	13367	5	0.000374056	5	1
20230429	526	LPS	spleen	33066	7	0.000211698	7	1
20230429	526	LPS	thymus	91006	8	8.79E-05	8	1
20230429	527	PBS	spleen	43151	4	9.27E-05	4	1
20230429	527	PBS	thymus	22121	5	0.00022603	4	0.8
20230429	527	PBS	spleen	67077	6	8.94E-05	6	1
20230429	527	PBS	thymus	55943	3	5.36E-05	3	1
20230429	527	PBS	spleen	17012	5	0.00029391	5	1
20230429	527	PBS	thymus	34153	9	0.00026352	9	1
20230501	529	PBS	spleen	46876	36	0.000767984	35	0.972222222
20230501	529	PBS	thymus	47905	20	0.000417493	20	1
20230501	530	LPS	spleen	215734	22	0.000101977	22	1
20230501	530	LPS	thymus	89447	33	0.000368934	33	1
20230501	530	LPS	spleen	466102	26	5.58E-05	26	1
20230501	530	LPS	thymus	8929	18	0.002015903	18	1
20230501	530	LPS	spleen	193590	25	0.000129139	25	1
20230501	530	LPS	thymus	51964	28	0.000538835	27	0.964285714
20230502	522	LPS	spleen	60631	2	3.30E-05	2	1
20230502	522	LPS	thymus	17626	1	5.67E-05	1	1
20230502	522	LPS	spleen	54544	5	9.17E-05	5	1
20230502	522	LPS	thymus	13555	3	0.000221321	3	1
